# Supplementary material for: The limited antegrade subintimal tracking technique to retrieve a trapped rotablator burr: a case report
Source: Eur Heart J Case Rep. 2024 Jan 25;8(2):ytae044. doi: 10.1093/ehjcr/ytae044 (PMC10849080; doi:10.1093/ehjcr/ytae044)
Supplement: ytae044_Supplementary_Data [file ytae044_supplementary_data.zip]

Archive with 5 entries (5 files):
- Video 2.mp4
- video 3.mp4
- Video 4.mp4
- Video 5.mp4
- Video 1.mp4
